# Supplementary material for: Access to specialist community alcohol treatment in England, and the relationship with alcohol-related hospital admissions: qualitative study of service users, service providers and service commissioners
Source: BJPsych Open. 2020 Aug 25;6(5):e94. doi: 10.1192/bjo.2020.80 (PMC7488322; doi:10.1192/bjo.2020.80)
Supplement: Supplementary file 1 [file bjosup.zip]

Archive with 2 entries (2 files):
- S2056472420000800sup001.docx
- S2056472420000800sup002.zip
